# Supplementary material for: Yuebeipotamon calciatile, a new genus and new species of freshwater crab from southern China (Crustacea, Decapoda, Brachyura, Potamidae)
Source: Zookeys. 2016 Sep 7;(615):61–72. doi: 10.3897/zookeys.615.9964 (PMC5027778; doi:10.3897/zookeys.615.9964)
Supplement: XML Treatment for Yuebeipotamon [file zookeys.615.9964-treatment1.xml]

<!DOCTYPE tp:taxon-treatment
  PUBLIC "-//TaxonX//DTD Taxonomic Treatment Publishing DTD v0 20100105//EN" "tax-treatment-NSO.dtd">
<tp:taxon-treatment xmlns:tp="http://www.plazi.org/taxpub"><tp:treatment-meta><kwd-group><label>Taxon classification</label><kwd><named-content content-type="kingdom">Plantae</named-content></kwd><kwd><named-content content-type="order">Decapoda</named-content></kwd><kwd><named-content content-type="family">Potamidae</named-content></kwd></kwd-group><mixed-citation publication-type="journal"><person-group><name><surname>Huang</surname><given-names>Chao</given-names></name><name><surname>Shih</surname><given-names>Hsi-Te</given-names></name><name><surname>Mao</surname><given-names>Si Ying</given-names></name></person-group><article-title><italic><tp:taxon-name><tp:taxon-name-part taxon-name-part-type="genus">Yuebeipotamon</tp:taxon-name-part> <tp:taxon-name-part taxon-name-part-type="species">calciatile</tp:taxon-name-part></tp:taxon-name></italic>, a new genus and new species of freshwater crab from southern China (<tp:taxon-name><tp:taxon-name-part taxon-name-part-type="subphylum">Crustacea</tp:taxon-name-part></tp:taxon-name>, <tp:taxon-name><tp:taxon-name-part taxon-name-part-type="order">Decapoda</tp:taxon-name-part></tp:taxon-name>, <tp:taxon-name><tp:taxon-name-part taxon-name-part-type="infraorder">Brachyura</tp:taxon-name-part></tp:taxon-name>, <tp:taxon-name><tp:taxon-name-part taxon-name-part-type="family">Potamidae</tp:taxon-name-part></tp:taxon-name>)</article-title><source>Zookeys</source><day>7</day><month>9</month><year>2016</year><volume>2016</volume><issue>615</issue><fpage>61</fpage><lpage>72</lpage><pub-id pub-id-type="doi">10.3897/zookeys.615.9964</pub-id></mixed-citation></tp:treatment-meta><tp:nomenclature><tp:taxon-name>
              <tp:taxon-name-part taxon-name-part-type="genus">Yuebeipotamon</tp:taxon-name-part>
              <object-id xmlns:xlink="http://www.w3.org/1999/xlink" content-type="zoobank" xlink:type="simple">http://zoobank.org/BF003144-6BF4-43AD-8772-DDF577DD6F22</object-id>
            </tp:taxon-name><tp:taxon-status xmlns:xlink="http://www.w3.org/1999/xlink" xlink:type="simple">gen. n.</tp:taxon-status></tp:nomenclature><tp:treatment-sec sec-type="diagnosis" id="SECID0E1LAC"><title>Diagnosis.</title><p>Carapace subquadrate, with dorsal surface slightly convex, surface generally smooth, rugose on anterolateral regions (Fig. <xref ref-type="fig" rid="F2">2A</xref>); postorbital and epigastric cristae distinct, not confluent (Fig. <xref ref-type="fig" rid="F2">2A</xref>); external orbital angle sharply triangular, separated from anterolateral margin by a narrow gap (Fig. <xref ref-type="fig" rid="F2">2A, B</xref>); median lobe of posterior margin of epistome sharply triangular (Fig. <xref ref-type="fig" rid="F2">2B</xref>); third maxilliped with relatively broad ischium, exopod of third maxilliped reaches beyond anterior edge of ischium, with short flagellum (Fig. <xref ref-type="fig" rid="F3">3D</xref>); male abdomen triangular, with short triangular telson (Fig. <xref ref-type="fig" rid="F2">2C</xref>); <abbrev xmlns:xlink="http://www.w3.org/1999/xlink" xlink:title="male first gonopod" id="ABBRID0EYMAC" xlink:type="simple">G1</abbrev> generally slender, terminal segment large, elongated, with subbasal flap (Figs <xref ref-type="fig" rid="F2">2D</xref>, <xref ref-type="fig" rid="F3">3B, C</xref>); basal segment of <abbrev xmlns:xlink="http://www.w3.org/1999/xlink" xlink:title="male second gonopod" id="ABBRID0EENAC" xlink:type="simple">G2</abbrev> subquadrate (Fig. <xref ref-type="fig" rid="F3">3A</xref>).</p></tp:treatment-sec><tp:treatment-sec sec-type="type species" id="SECID0EMNAC"><title>Type species.</title><p>
              <italic><tp:taxon-name><tp:taxon-name-part taxon-name-part-type="genus">Yuebeipotamon</tp:taxon-name-part> <tp:taxon-name-part taxon-name-part-type="species">calciatile</tp:taxon-name-part></tp:taxon-name></italic> sp. n., by monotypy.</p></tp:treatment-sec><tp:treatment-sec sec-type="etymology" id="SECID0E3NAC"><title>Etymology.</title><p>The genus name is derived from the Chinese spelling system “Yue Bei”, which means northern Guangdong, for the locality of this genus. The suffix “<tp:taxon-name><tp:taxon-name-part taxon-name-part-type="genus">Potamon</tp:taxon-name-part></tp:taxon-name>” refers to the type genus of the family <tp:taxon-name><tp:taxon-name-part taxon-name-part-type="family">Potamidae</tp:taxon-name-part></tp:taxon-name>, <italic><tp:taxon-name><tp:taxon-name-part taxon-name-part-type="genus">Potamon</tp:taxon-name-part></tp:taxon-name></italic>. Gender of genus neuter.</p><!--PageBreak--></tp:treatment-sec><tp:treatment-sec sec-type="remarks" id="SECID0EVOAC"><title>Remarks.</title><p>Although <italic><tp:taxon-name><tp:taxon-name-part taxon-name-part-type="genus">Sinopotamon</tp:taxon-name-part></tp:taxon-name></italic>, <italic><tp:taxon-name><tp:taxon-name-part taxon-name-part-type="genus">Longpotamon</tp:taxon-name-part></tp:taxon-name></italic>, <italic><tp:taxon-name><tp:taxon-name-part taxon-name-part-type="genus">Tenuilapotamon</tp:taxon-name-part></tp:taxon-name></italic>, and <italic><tp:taxon-name><tp:taxon-name-part taxon-name-part-type="genus">Yuebeipotamon</tp:taxon-name-part></tp:taxon-name></italic> are superficially similar in carapace features, <italic><tp:taxon-name><tp:taxon-name-part taxon-name-part-type="genus">Yuebeipotamon</tp:taxon-name-part></tp:taxon-name></italic> can easily be distinguished from by a number of characters (Table <xref ref-type="table" rid="T1">1</xref>).</p><table-wrap id="T1" position="float" orientation="portrait"><label>Table 1.</label><caption><p>Morphological differences among <italic><tp:taxon-name><tp:taxon-name-part taxon-name-part-type="genus">Yuebeipotamon</tp:taxon-name-part></tp:taxon-name></italic> gen. n., <italic><tp:taxon-name><tp:taxon-name-part taxon-name-part-type="genus">Tenuilapotamon</tp:taxon-name-part></tp:taxon-name></italic> Dai, Song, Li, Chen, Wang &amp; Hu, 1984, <italic><tp:taxon-name><tp:taxon-name-part taxon-name-part-type="genus">Sinopotamon</tp:taxon-name-part></tp:taxon-name></italic> Bott, 1967, and <italic><tp:taxon-name><tp:taxon-name-part taxon-name-part-type="genus">Longpotamon</tp:taxon-name-part></tp:taxon-name></italic> Shih, Huang &amp; Ng, 2016.</p></caption><table id="TID0ENMAE" rules="all"><tbody><tr><th rowspan="1" colspan="1">Character</th><th rowspan="1" colspan="1">
              <italic><tp:taxon-name><tp:taxon-name-part taxon-name-part-type="genus">Yuebeipotamon</tp:taxon-name-part></tp:taxon-name></italic>
            </th><th rowspan="1" colspan="1">
              <italic><tp:taxon-name><tp:taxon-name-part taxon-name-part-type="genus">Tenuilapotamon</tp:taxon-name-part></tp:taxon-name></italic>
            </th><th rowspan="1" colspan="1">
              <italic><tp:taxon-name><tp:taxon-name-part taxon-name-part-type="genus">Sinopotamon</tp:taxon-name-part></tp:taxon-name></italic>
            </th><th rowspan="1" colspan="1">
              <italic><tp:taxon-name><tp:taxon-name-part taxon-name-part-type="genus">Longpotamon</tp:taxon-name-part></tp:taxon-name></italic>
            </th></tr><tr><td rowspan="1" colspan="1">Epibranchial teeth</td><td rowspan="1" colspan="1">distinct, sharp (Fig. <xref ref-type="fig" rid="F2">2A</xref>)</td><td rowspan="1" colspan="1">indistinct, granular (cf. <xref ref-type="bibr" rid="B2">Dai 1999</xref>: pl. 29)</td><td rowspan="1" colspan="1">varied (cf. <xref ref-type="bibr" rid="B2">Dai 1999</xref>: pl. 17)</td><td rowspan="1" colspan="1">varied (cf. <xref ref-type="bibr" rid="B13">Zou et. al. 2008</xref>: fig. 1)</td></tr><tr><td rowspan="1" colspan="1">Ambulatory legs</td><td rowspan="1" colspan="1">slender (Fig. <xref ref-type="fig" rid="F2">2A</xref>)</td><td rowspan="1" colspan="1">slender (cf. <xref ref-type="bibr" rid="B2">Dai 1999</xref>: pl. 29)</td><td rowspan="1" colspan="1">stout (cf. <xref ref-type="bibr" rid="B2">Dai 1999</xref>: pl. 17)</td><td rowspan="1" colspan="1">stout (cf. <xref ref-type="bibr" rid="B13">Zou et al. 2008</xref>: fig. 1)</td></tr><tr><td rowspan="1" colspan="1">Size of triangular structure of male thoracic sternites 1, 2</td><td rowspan="1" colspan="1">relatively large (Fig. <xref ref-type="fig" rid="F4">4C</xref>)</td><td rowspan="1" colspan="1">relatively small<break/> (unpublished data)</td><td rowspan="1" colspan="1">relatively small (cf. <xref ref-type="bibr" rid="B8">Shih et al. 2016</xref>: fig. 3C)</td><td rowspan="1" colspan="1">relatively small (cf. <xref ref-type="bibr" rid="B8">Shih et al. 2016</xref>: fig. 6C)</td></tr><tr><td rowspan="1" colspan="1">Male telson</td><td rowspan="1" colspan="1">relatively short, triangular (Fig. <xref ref-type="fig" rid="F2">2C</xref>)</td><td rowspan="1" colspan="1">relatively long, subtriangular (cf. <xref ref-type="bibr" rid="B2">Dai 1999</xref>: fig. 225)</td><td rowspan="1" colspan="1">relatively long, nipple shaped (cf. <xref ref-type="bibr" rid="B2">Dai 1999</xref>: fig. 139)</td><td rowspan="1" colspan="1">relatively long, subtriangular (cf. <xref ref-type="bibr" rid="B13">Zou et al. 2008</xref>: fig. 2)</td></tr><tr><td rowspan="1" colspan="1">
                      <abbrev xmlns:xlink="http://www.w3.org/1999/xlink" xlink:title="male first gonopod" id="ABBRID0EPHAE" xlink:type="simple">G1</abbrev>
                    </td><td rowspan="1" colspan="1">long, reaching beyond tubercle of abdominal lock (Fig. <xref ref-type="fig" rid="F2">2D</xref>)</td><td rowspan="1" colspan="1">short, not reaching tubercle of abdominal lock (cf. <xref ref-type="bibr" rid="B2">Dai 1999</xref>: fig. 225)</td><td rowspan="1" colspan="1">long, reaching beyond tubercle of abdominal lock (cf. <xref ref-type="bibr" rid="B2">Dai 1999</xref>: fig. 139)</td><td rowspan="1" colspan="1">short, not reaching tubercle of abdominal lock (cf. <xref ref-type="bibr" rid="B2">Dai 1999</xref>: fig. 137)</td></tr><tr><td rowspan="1" colspan="1">Terminal segment of <abbrev xmlns:xlink="http://www.w3.org/1999/xlink" xlink:title="male first gonopod" id="ABBRID0EYIAE" xlink:type="simple">G1</abbrev></td><td rowspan="1" colspan="1">lo006Ecxcg, with subbasal flap (Fig. <xref ref-type="fig" rid="F3">3C</xref>)</td><td rowspan="1" colspan="1">short, without subbasal flap (cf. <xref ref-type="bibr" rid="B2">Dai 1999</xref>: fig. 225)</td><td rowspan="1" colspan="1">short, without subbasal flap (cf. <xref ref-type="bibr" rid="B2">Dai 1999</xref>: fig. 139)</td><td rowspan="1" colspan="1">short, without subbasal flap (cf. <xref ref-type="bibr" rid="B13">Zou et al. 2008</xref>: fig. 2)</td></tr></tbody></table></table-wrap></tp:treatment-sec><tp:treatment-sec sec-type="material" id="SECID0E2JAE"><title>Comparative material from China.</title><p>
              <italic><tp:taxon-name><tp:taxon-name-part taxon-name-part-type="genus">Sinopotamon</tp:taxon-name-part> <tp:taxon-name-part taxon-name-part-type="species">kwanhsiense</tp:taxon-name-part></tp:taxon-name></italic> Tai &amp; Sung, 1975: 1 ♂ (45.3 × 36.0 mm), <named-content xmlns:xlink="http://www.w3.org/1999/xlink" content-type="dwc:institutional_code" xlink:type="simple">IZCAS</named-content> CB7659, Chengdu, Sichuan, 1984. <italic><tp:taxon-name><tp:taxon-name-part taxon-name-part-type="genus">Sinopotamon</tp:taxon-name-part> <tp:taxon-name-part taxon-name-part-type="species">pingshanense</tp:taxon-name-part></tp:taxon-name></italic> Dai &amp; Liu, 1994: 1 ♂ (45.2 × 34.3 mm), <named-content xmlns:xlink="http://www.w3.org/1999/xlink" content-type="dwc:institutional_code" xlink:type="simple">IZCAS</named-content> CB8278, Muchuan, Sichuan, Oct. 1986. <italic><tp:taxon-name><tp:taxon-name-part taxon-name-part-type="genus">Longpotamon</tp:taxon-name-part> <tp:taxon-name-part taxon-name-part-type="species">anyuanense</tp:taxon-name-part></tp:taxon-name></italic> (Dai, Zhou &amp; Peng, 1995): 1 ♂ (45.7 × 39.1 mm) (<abbrev xmlns:xlink="http://www.w3.org/1999/xlink" content-type="institution" xlink:title="Sun Yat-sen Museum of Biology, Sun Yat-sen University" id="ABBRID0EPLAE" xlink:type="simple">SYSBM</abbrev> 001080), Shaoguan City, Guangdong, Apr. 2013; <italic><tp:taxon-name><tp:taxon-name-part taxon-name-part-type="genus">Longpotamon</tp:taxon-name-part> <tp:taxon-name-part taxon-name-part-type="species">chekiangense</tp:taxon-name-part></tp:taxon-name></italic> (Tai &amp; Sung, 1975): 1 ♂ (32.0 × 26.1 mm) (<abbrev xmlns:xlink="http://www.w3.org/1999/xlink" content-type="institution" xlink:title="Sun Yat-sen Museum of Biology, Sun Yat-sen University" id="ABBRID0E5LAE" xlink:type="simple">SYSBM</abbrev> 001079), Lucheng District, Wenzhou City, Zhejiang, Mar. 2013; <italic><tp:taxon-name><tp:taxon-name-part taxon-name-part-type="genus">Longpotamon</tp:taxon-name-part> <tp:taxon-name-part taxon-name-part-type="species">fukienense</tp:taxon-name-part></tp:taxon-name></italic> (Dai &amp; Chen, 1979): 1 ♂ (45.7 × 39.1 mm) (<abbrev xmlns:xlink="http://www.w3.org/1999/xlink" content-type="institution" xlink:title="Sun Yat-sen Museum of Biology, Sun Yat-sen University" id="ABBRID0ENMAE" xlink:type="simple">SYSBM</abbrev> 001054), Fuqing City, Fujian, May 2013. <italic><tp:taxon-name><tp:taxon-name-part taxon-name-part-type="genus">Tenuilapotamon</tp:taxon-name-part> <tp:taxon-name-part taxon-name-part-type="species">joshuiense</tp:taxon-name-part></tp:taxon-name></italic> (Dai, Song, He, Cao, Xu &amp; Zhong, 1975): 1 ♂ (23.6 × 19.3 mm) (<abbrev xmlns:xlink="http://www.w3.org/1999/xlink" content-type="institution" xlink:title="Sun Yat-sen Museum of Biology, Sun Yat-sen University" id="ABBRID0E3MAE" xlink:type="simple">SYSBM</abbrev> 001270), Lianyuan City, Hunan, Sep. 2013; 1 ♀ (23.7 × 19.4 mm) (<abbrev xmlns:xlink="http://www.w3.org/1999/xlink" content-type="institution" xlink:title="Sun Yat-sen Museum of Biology, Sun Yat-sen University" id="ABBRID0EBNAE" xlink:type="simple">SYSBM</abbrev> 001271), same data as above.</p></tp:treatment-sec><tp:treatment-sec><!--Section generated to contain objects referenced in tp:taxon-treatment.--><fig id="F2" position="float" orientation="portrait"><label>Figure 2.</label><caption><p>
          <italic><tp:taxon-name><tp:taxon-name-part taxon-name-part-type="genus">Yuebeipotamon</tp:taxon-name-part> <tp:taxon-name-part taxon-name-part-type="species">calciatile</tp:taxon-name-part></tp:taxon-name></italic> gen. n., sp. n., male holotype (32.4 × 27.0 mm) (<abbrev xmlns:xlink="http://www.w3.org/1999/xlink" content-type="institution" xlink:title="Sun Yat-sen Museum of Biology, Sun Yat-sen University" id="ABBRID0EAUAE" xlink:type="simple">SYSBM</abbrev> 001294). <bold>A</bold> dorsal view <bold>B</bold> frontal view of carapace <bold>C</bold> ventral view showing anterior thoracic sternum and abdomen <bold>D</bold> ventral view showing sterno-abdominal cavity with right <abbrev xmlns:xlink="http://www.w3.org/1999/xlink" xlink:title="male first gonopod" id="ABBRID0ENUAE" xlink:type="simple">G1</abbrev> in situ (left <abbrev xmlns:xlink="http://www.w3.org/1999/xlink" xlink:title="male first gonopod" id="ABBRID0ERUAE" xlink:type="simple">G1</abbrev> removed).</p></caption><graphic xmlns:xlink="http://www.w3.org/1999/xlink" xlink:href="zookeys-615-061-g002.jpg" position="float" orientation="portrait" xlink:type="simple" id="oo_102037.jpg"/></fig><fig id="F3" position="float" orientation="portrait"><label>Figure 3.</label><caption><p>
          <italic><tp:taxon-name><tp:taxon-name-part taxon-name-part-type="genus">Yuebeipotamon</tp:taxon-name-part> <tp:taxon-name-part taxon-name-part-type="species">calciatile</tp:taxon-name-part></tp:taxon-name></italic> gen. n., sp. n., male holotype (32.4 × 27.0 mm) (<abbrev xmlns:xlink="http://www.w3.org/1999/xlink" content-type="institution" xlink:title="Sun Yat-sen Museum of Biology, Sun Yat-sen University" id="ABBRID0EMVAE" xlink:type="simple">SYSBM</abbrev> 001294). <bold>A</bold> left <abbrev xmlns:xlink="http://www.w3.org/1999/xlink" xlink:title="male second gonopod" id="ABBRID0ETVAE" xlink:type="simple">G2</abbrev> <bold>B</bold> left <abbrev xmlns:xlink="http://www.w3.org/1999/xlink" xlink:title="male first gonopod" id="ABBRID0EZVAE" xlink:type="simple">G1</abbrev> (ventral view) <bold>C</bold> terminal segment of <abbrev xmlns:xlink="http://www.w3.org/1999/xlink" xlink:title="male first gonopod" id="ABBRID0E6VAE" xlink:type="simple">G1</abbrev> (ventral view) <bold>D</bold> left third maxilliped. Scale bar 1.0 mm.</p></caption><graphic xmlns:xlink="http://www.w3.org/1999/xlink" xlink:href="zookeys-615-061-g003.jpg" position="float" orientation="portrait" xlink:type="simple" id="oo_102038.jpg"/></fig><fig id="F4" position="float" orientation="portrait"><label>Figure 4.</label><caption><p>
          <italic><tp:taxon-name><tp:taxon-name-part taxon-name-part-type="genus">Yuebeipotamon</tp:taxon-name-part> <tp:taxon-name-part taxon-name-part-type="species">calciatile</tp:taxon-name-part></tp:taxon-name></italic> gen. n., sp. n., male holotype (32.4 × 27.0 mm) (<abbrev xmlns:xlink="http://www.w3.org/1999/xlink" content-type="institution" xlink:title="Sun Yat-sen Museum of Biology, Sun Yat-sen University" id="ABBRID0ECYAE" xlink:type="simple">SYSBM</abbrev> 001294). <bold>A</bold> left <abbrev xmlns:xlink="http://www.w3.org/1999/xlink" xlink:title="male first gonopod" id="ABBRID0EJYAE" xlink:type="simple">G1</abbrev> (ventral view) <bold>B</bold> terminal segment of <abbrev xmlns:xlink="http://www.w3.org/1999/xlink" xlink:title="male first gonopod" id="ABBRID0EPYAE" xlink:type="simple">G1</abbrev> (ventral view) <bold>C</bold> anterior thoracic sternum.</p></caption><graphic xmlns:xlink="http://www.w3.org/1999/xlink" xlink:href="zookeys-615-061-g004.jpg" position="float" orientation="portrait" xlink:type="simple" id="oo_102039.jpg"/></fig></tp:treatment-sec><ref-list><ref id="B2"><mixed-citation xmlns:xlink="http://www.w3.org/1999/xlink" xlink:type="simple">
          <person-group><name name-style="western"><surname>Dai</surname><given-names>AY</given-names></name></person-group> (<year>1999</year>) <source>Fauna Sinica: <tp:taxon-name><tp:taxon-name-part taxon-name-part-type="phylum">Arthropoda</tp:taxon-name-part></tp:taxon-name><tp:taxon-name><tp:taxon-name-part taxon-name-part-type="subphylum">Crustacea</tp:taxon-name-part></tp:taxon-name><tp:taxon-name><tp:taxon-name-part taxon-name-part-type="class">Malacostraca</tp:taxon-name-part></tp:taxon-name><tp:taxon-name><tp:taxon-name-part taxon-name-part-type="order">Decapoda</tp:taxon-name-part></tp:taxon-name><tp:taxon-name><tp:taxon-name-part taxon-name-part-type="family">Parathelphusidae</tp:taxon-name-part></tp:taxon-name><tp:taxon-name><tp:taxon-name-part taxon-name-part-type="family">Potamidae</tp:taxon-name-part></tp:taxon-name>.</source> <publisher-name>Science Press</publisher-name>, <publisher-loc>Beijing, China</publisher-loc>, <size units="page">501 pp</size>. <comment>[In Chinese with English summary]</comment></mixed-citation></ref><ref id="B13"><mixed-citation xmlns:xlink="http://www.w3.org/1999/xlink" xlink:type="simple">
          <person-group><name name-style="western"><surname>Zou</surname><given-names>JX</given-names></name><name name-style="western"><surname>Naruse</surname><given-names>T</given-names></name><name name-style="western"><surname>Zhou</surname><given-names>XM</given-names></name></person-group> (<year>2008</year>) <article-title>On a new species of freshwater crab of the genus <italic><tp:taxon-name><tp:taxon-name-part taxon-name-part-type="genus">Sinopotamon</tp:taxon-name-part></tp:taxon-name></italic> (<tp:taxon-name><tp:taxon-name-part taxon-name-part-type="order">Decapoda</tp:taxon-name-part></tp:taxon-name>, <tp:taxon-name><tp:taxon-name-part taxon-name-part-type="infraorder">Brachyura</tp:taxon-name-part></tp:taxon-name>, <tp:taxon-name><tp:taxon-name-part taxon-name-part-type="family">Potamidae</tp:taxon-name-part></tp:taxon-name>) from Wuyi mountain, southeastern China.</article-title> <source>Crustaceana</source> <volume>81</volume>: <fpage>1381</fpage>–<lpage>1387</lpage>. doi: <ext-link xlink:type="simple" ext-link-type="doi" xlink:href="10.1163/156854008X361076">10.1163/156854008X361076</ext-link></mixed-citation></ref><ref id="B8"><mixed-citation xmlns:xlink="http://www.w3.org/1999/xlink" xlink:type="simple">
          <person-group><name name-style="western"><surname>Shih</surname><given-names>HT</given-names></name><name name-style="western"><surname>Huang</surname><given-names>C</given-names></name><name name-style="western"><surname>Ng</surname><given-names>PKL</given-names></name></person-group> (<year>2016</year>) <article-title>A re-appraisal of the widely-distributed freshwater crab genus <italic><tp:taxon-name><tp:taxon-name-part taxon-name-part-type="genus">Sinopotamon</tp:taxon-name-part></tp:taxon-name></italic> Bott, 1967, from China, with establishment of a new genus (<tp:taxon-name><tp:taxon-name-part taxon-name-part-type="subphylum">Crustacea</tp:taxon-name-part></tp:taxon-name>: <tp:taxon-name><tp:taxon-name-part taxon-name-part-type="order">Decapoda</tp:taxon-name-part></tp:taxon-name>: <tp:taxon-name><tp:taxon-name-part taxon-name-part-type="family">Potamidae</tp:taxon-name-part></tp:taxon-name>).</article-title> <source>Zootaxa</source> <volume>4138</volume>: <fpage>309</fpage>–<lpage>331</lpage>. doi: <ext-link xlink:type="simple" ext-link-type="doi" xlink:href="10.11646/zootaxa.4138.2.5">10.11646/zootaxa.4138.2.5</ext-link></mixed-citation></ref></ref-list></tp:taxon-treatment>
