# Supplementary material for: Yuebeipotamon calciatile, a new genus and new species of freshwater crab from southern China (Crustacea, Decapoda, Brachyura, Potamidae)
Source: Zookeys. 2016 Sep 7;(615):61–72. doi: 10.3897/zookeys.615.9964 (PMC5027778; doi:10.3897/zookeys.615.9964)
Supplement: XML Treatment for Yuebeipotamon calciatile [file zookeys.615.9964-treatment2.xml]

<!DOCTYPE tp:taxon-treatment
  PUBLIC "-//TaxonX//DTD Taxonomic Treatment Publishing DTD v0 20100105//EN" "tax-treatment-NSO.dtd">
<tp:taxon-treatment xmlns:tp="http://www.plazi.org/taxpub"><tp:treatment-meta><kwd-group><label>Taxon classification</label><kwd><named-content content-type="kingdom">Plantae</named-content></kwd><kwd><named-content content-type="order">Decapoda</named-content></kwd><kwd><named-content content-type="family">Potamidae</named-content></kwd></kwd-group><mixed-citation publication-type="journal"><person-group><name><surname>Huang</surname><given-names>Chao</given-names></name><name><surname>Shih</surname><given-names>Hsi-Te</given-names></name><name><surname>Mao</surname><given-names>Si Ying</given-names></name></person-group><article-title><italic><tp:taxon-name><tp:taxon-name-part taxon-name-part-type="genus">Yuebeipotamon</tp:taxon-name-part> <tp:taxon-name-part taxon-name-part-type="species">calciatile</tp:taxon-name-part></tp:taxon-name></italic>, a new genus and new species of freshwater crab from southern China (<tp:taxon-name><tp:taxon-name-part taxon-name-part-type="subphylum">Crustacea</tp:taxon-name-part></tp:taxon-name>, <tp:taxon-name><tp:taxon-name-part taxon-name-part-type="order">Decapoda</tp:taxon-name-part></tp:taxon-name>, <tp:taxon-name><tp:taxon-name-part taxon-name-part-type="infraorder">Brachyura</tp:taxon-name-part></tp:taxon-name>, <tp:taxon-name><tp:taxon-name-part taxon-name-part-type="family">Potamidae</tp:taxon-name-part></tp:taxon-name>)</article-title><source>Zookeys</source><day>7</day><month>9</month><year>2016</year><volume>2016</volume><issue>615</issue><fpage>61</fpage><lpage>72</lpage><pub-id pub-id-type="doi">10.3897/zookeys.615.9964</pub-id></mixed-citation></tp:treatment-meta><tp:nomenclature><tp:taxon-name>
              <tp:taxon-name-part taxon-name-part-type="genus">Yuebeipotamon</tp:taxon-name-part>
              <tp:taxon-name-part taxon-name-part-type="species">calciatile</tp:taxon-name-part>
              <object-id xmlns:xlink="http://www.w3.org/1999/xlink" content-type="zoobank" xlink:type="simple">http://zoobank.org/7DF2B1CA-5E8A-42D1-837D-B35EDA68B10C</object-id>
            </tp:taxon-name><tp:taxon-status xmlns:xlink="http://www.w3.org/1999/xlink" xlink:type="simple">sp. n.</tp:taxon-status><xref ref-type="fig" rid="F1">Figs 1</xref><xref ref-type="fig" rid="F2">, 2</xref><xref ref-type="fig" rid="F3">, 3</xref><xref ref-type="fig" rid="F4">, 4</xref></tp:nomenclature><tp:treatment-sec sec-type="material" id="SECID0E1OAE"><title>Material examined.</title><p>Holotype: ♂ (32.4 × 27.0 mm) (<abbrev xmlns:xlink="http://www.w3.org/1999/xlink" content-type="institution" xlink:title="Sun Yat-sen Museum of Biology, Sun Yat-sen University" id="ABBRID0EAPAE" xlink:type="simple">SYSBM</abbrev> 001294), Yingde, Guangdong, China, karstic hillstream, coll. C. Huang, Jun. 2014. Paratypes: 1 ♀ (allotype) (33.0 × 27.9 mm) (<abbrev xmlns:xlink="http://www.w3.org/1999/xlink" content-type="institution" xlink:title="Sun Yat-sen Museum of Biology, Sun Yat-sen University" id="ABBRID0EFPAE" xlink:type="simple">SYSBM</abbrev> 001295), same data as holotype; 2 ♂♂ (40.6 × 32.5 <!--PageBreak-->mm, 41.0 × 32.9 mm) (<abbrev xmlns:xlink="http://www.w3.org/1999/xlink" content-type="institution" xlink:title="Sun Yat-sen Museum of Biology, Sun Yat-sen University" id="ABBRID0EMPAE" xlink:type="simple">SYSBM</abbrev> 001296, 001297), same data as holotype; 1 ♂ (37.9 × 31.8 mm) (<named-content xmlns:xlink="http://www.w3.org/1999/xlink" content-type="dwc:institutional_code" xlink:type="simple">IZCAS</named-content>), same data as holotype. Others: 3 ♂♂ (38.3 × 31.7 mm, 36.5 × 29.9 mm, 20.7 × 17.4 mm) (<abbrev xmlns:xlink="http://www.w3.org/1999/xlink" content-type="institution" xlink:title="Sun Yat-sen Museum of Biology, Sun Yat-sen University" id="ABBRID0EZPAE" xlink:type="simple">SYSBM</abbrev> 001298, 001299, 001300), Yingde, Guangdong, <!--PageBreak-->China, karstic hill stream, coll. G.-H. Yuan, May 2014; 2 ♀♀ (17.1 × 14.2 mm, 18.2 × 14.8 mm) (<abbrev xmlns:xlink="http://www.w3.org/1999/xlink" content-type="institution" xlink:title="Sun Yat-sen Museum of Biology, Sun Yat-sen University" id="ABBRID0EAQAE" xlink:type="simple">SYSBM</abbrev> 001301, 001302), same data as above.</p></tp:treatment-sec><tp:treatment-sec sec-type="diagnosis" id="SECID0EFQAE"><title>Diagnosis.</title><p>As for genus.</p></tp:treatment-sec><tp:treatment-sec sec-type="description" id="SECID0EKQAE"><title>Description.</title><p>Carapace subquadrate; dorsal surface slightly convex transversely, longitudinally; surface with rugose on anterolateral region (Fig. <xref ref-type="fig" rid="F2">2A</xref>). Front slightly deflexed, margin almost straight on dorsal view (Fig. <xref ref-type="fig" rid="F2">2A</xref>). Epigastric cristae low, separated by narrow gap (Fig. <xref ref-type="fig" rid="F2">2A, B</xref>). Postorbital cristae blunt, laterally expanded, not fused with epigastric cristae or reach the anterolateral margin (Fig. <xref ref-type="fig" rid="F2">2A, B</xref>). Branchial regions slightly convex (Fig. <xref ref-type="fig" rid="F2">2A</xref>). Cervical groove shallow, inconspicuous (Fig. <xref ref-type="fig" rid="F2">2A</xref>). Mesogastric region slightly convex (Fig. <xref ref-type="fig" rid="F2">2A</xref>). External orbital angle sharply triangular (Fig. <xref ref-type="fig" rid="F2">2A</xref>). Epibranchial tooth pointed, distinct (Fig. <xref ref-type="fig" rid="F2">2A, B</xref>). Anterolateral margin distinctly cristate, lined with approximately 17–19 granules; lateral part bent inwards (Fig. <xref ref-type="fig" rid="F2">2A</xref>). Posterolateral margin comparatively smooth, lined with multiple oblique striae, converging towards posterior carapace margin (Fig. <xref ref-type="fig" rid="F2">2A</xref>). Orbits large; supraorbital and infraorbital margins cristate, lined with numerous inconspicuous granules (Fig. <xref ref-type="fig" rid="F2">2B</xref>). Suborbital, subhepatic and upper parts of pterygostomial regions covered with rounded granules (Fig. <xref ref-type="fig" rid="F2">2B</xref>). Third maxilliped with merus about 1.1 times as broad as long; ischium about 1.5 times as long as broad; merus trapezoidal, with median depression; ischium trapezoidal, with distinct median sulcus; exopod reaching to proximal third of merus, with short flagellum reaching proximal three-fifths width of <!--PageBreak--><!--PageBreak-->merus; upper-inner margin of ischium forming subauriculiform structure (Figs <xref ref-type="fig" rid="F2">2B</xref>, <xref ref-type="fig" rid="F3">3D</xref>). Posterior margin of epistome narrow; median lobe sharply triangular, lateral margins almost straight (Fig. <xref ref-type="fig" rid="F2">2B</xref>).</p><fig id="F1" position="float" orientation="portrait"><label>Figure 1.</label><caption><p>
          <italic><tp:taxon-name><tp:taxon-name-part taxon-name-part-type="genus">Yuebeipotamon</tp:taxon-name-part> <tp:taxon-name-part taxon-name-part-type="species">calciatile</tp:taxon-name-part></tp:taxon-name></italic> gen. n., sp. n., color in life. <bold>A</bold> male, specimen not collected <bold>B</bold> a limestone hill stream at the type locality.</p></caption><graphic xmlns:xlink="http://www.w3.org/1999/xlink" xlink:href="zookeys-615-061-g001.jpg" position="float" orientation="portrait" xlink:type="simple" id="oo_102036.jpg"/></fig><fig id="F2" position="float" orientation="portrait"><label>Figure 2.</label><caption><p>
          <italic><tp:taxon-name><tp:taxon-name-part taxon-name-part-type="genus">Yuebeipotamon</tp:taxon-name-part> <tp:taxon-name-part taxon-name-part-type="species">calciatile</tp:taxon-name-part></tp:taxon-name></italic> gen. n., sp. n., male holotype (32.4 × 27.0 mm) (<abbrev xmlns:xlink="http://www.w3.org/1999/xlink" content-type="institution" xlink:title="Sun Yat-sen Museum of Biology, Sun Yat-sen University" id="ABBRID0EAUAE" xlink:type="simple">SYSBM</abbrev> 001294). <bold>A</bold> dorsal view <bold>B</bold> frontal view of carapace <bold>C</bold> ventral view showing anterior thoracic sternum and abdomen <bold>D</bold> ventral view showing sterno-abdominal cavity with right <abbrev xmlns:xlink="http://www.w3.org/1999/xlink" xlink:title="male first gonopod" id="ABBRID0ENUAE" xlink:type="simple">G1</abbrev> in situ (left <abbrev xmlns:xlink="http://www.w3.org/1999/xlink" xlink:title="male first gonopod" id="ABBRID0ERUAE" xlink:type="simple">G1</abbrev> removed).</p></caption><graphic xmlns:xlink="http://www.w3.org/1999/xlink" xlink:href="zookeys-615-061-g002.jpg" position="float" orientation="portrait" xlink:type="simple" id="oo_102037.jpg"/></fig><fig id="F3" position="float" orientation="portrait"><label>Figure 3.</label><caption><p>
          <italic><tp:taxon-name><tp:taxon-name-part taxon-name-part-type="genus">Yuebeipotamon</tp:taxon-name-part> <tp:taxon-name-part taxon-name-part-type="species">calciatile</tp:taxon-name-part></tp:taxon-name></italic> gen. n., sp. n., male holotype (32.4 × 27.0 mm) (<abbrev xmlns:xlink="http://www.w3.org/1999/xlink" content-type="institution" xlink:title="Sun Yat-sen Museum of Biology, Sun Yat-sen University" id="ABBRID0EMVAE" xlink:type="simple">SYSBM</abbrev> 001294). <bold>A</bold> left <abbrev xmlns:xlink="http://www.w3.org/1999/xlink" xlink:title="male second gonopod" id="ABBRID0ETVAE" xlink:type="simple">G2</abbrev> <bold>B</bold> left <abbrev xmlns:xlink="http://www.w3.org/1999/xlink" xlink:title="male first gonopod" id="ABBRID0EZVAE" xlink:type="simple">G1</abbrev> (ventral view) <bold>C</bold> terminal segment of <abbrev xmlns:xlink="http://www.w3.org/1999/xlink" xlink:title="male first gonopod" id="ABBRID0E6VAE" xlink:type="simple">G1</abbrev> (ventral view) <bold>D</bold> left third maxilliped. Scale bar 1.0 mm.</p></caption><graphic xmlns:xlink="http://www.w3.org/1999/xlink" xlink:href="zookeys-615-061-g003.jpg" position="float" orientation="portrait" xlink:type="simple" id="oo_102038.jpg"/></fig><p>Chelipeds unequal (Fig. <xref ref-type="fig" rid="F2">2A</xref>). Merus cross-section trigonal; margins crenulated, dorsal-outer surface granulated (Fig. <xref ref-type="fig" rid="F2">2B</xref>). Carpus with sharp spine at inner-distal angle, spinule at base, dorsal surface with curved striae (Fig. <xref ref-type="fig" rid="F2">2A</xref>). Palm of larger chela about 1.6 times as long as high. Movable finger equal to fixed finger (Fig. <xref ref-type="fig" rid="F2">2A</xref>). Inner margin of fingers with rounded, blunt teeth; with small gap when fingers closed.</p><p>Ambulatory legs relatively slender, surfaces generally smooth (Fig. <xref ref-type="fig" rid="F2">2A</xref>). Last leg with propodus about 2.5 times as long as board, approximately same length as dactylus (Fig. <xref ref-type="fig" rid="F2">2A</xref>).</p><p>Male thoracic sternum generally smooth, weakly pitted; sternites 1, 2 completely fused to form triangular structure; sternites 2, 3 separated by continuous suture; sternites 3, 4 fused without obvious median suture; male sterno-abdominal cavity reaching to imaginary line joining median part of coxae of cheliped; median longitudinal groove between sternites 7, 8 deep (Figs <xref ref-type="fig" rid="F2">2C</xref>, <xref ref-type="fig" rid="F4">4C</xref>).</p><fig id="F4" position="float" orientation="portrait"><label>Figure 4.</label><caption><p>
          <italic><tp:taxon-name><tp:taxon-name-part taxon-name-part-type="genus">Yuebeipotamon</tp:taxon-name-part> <tp:taxon-name-part taxon-name-part-type="species">calciatile</tp:taxon-name-part></tp:taxon-name></italic> gen. n., sp. n., male holotype (32.4 × 27.0 mm) (<abbrev xmlns:xlink="http://www.w3.org/1999/xlink" content-type="institution" xlink:title="Sun Yat-sen Museum of Biology, Sun Yat-sen University" id="ABBRID0ECYAE" xlink:type="simple">SYSBM</abbrev> 001294). <bold>A</bold> left <abbrev xmlns:xlink="http://www.w3.org/1999/xlink" xlink:title="male first gonopod" id="ABBRID0EJYAE" xlink:type="simple">G1</abbrev> (ventral view) <bold>B</bold> terminal segment of <abbrev xmlns:xlink="http://www.w3.org/1999/xlink" xlink:title="male first gonopod" id="ABBRID0EPYAE" xlink:type="simple">G1</abbrev> (ventral view) <bold>C</bold> anterior thoracic sternum.</p></caption><graphic xmlns:xlink="http://www.w3.org/1999/xlink" xlink:href="zookeys-615-061-g004.jpg" position="float" orientation="portrait" xlink:type="simple" id="oo_102039.jpg"/></fig><p>Male abdomen narrowly triangular; somites 3–6 progressively broader longitudinally; somite 6 about 1.9 times as board as long; telson about 1.5 times as board as long with a rounded tip, lateral margins of telson slightly concave (Fig. <xref ref-type="fig" rid="F2">2C</xref>).</p><!--PageBreak--><p>
              <abbrev xmlns:xlink="http://www.w3.org/1999/xlink" xlink:title="male first gonopod" id="ABBRID0EDZAE" xlink:type="simple">G1</abbrev> generally slender; terminal segment large, elongated, inner margin with subbasal flap; tip of terminal segment reaches beyond tubercle of abdominal lock in situ; distal part of subterminal segment relatively narrow; subterminal segment about 1.3 times as long as terminal segment (Fig. <xref ref-type="fig" rid="F2">2D</xref>, <xref ref-type="fig" rid="F3">3B, C</xref>). <abbrev xmlns:xlink="http://www.w3.org/1999/xlink" xlink:title="male second gonopod" id="ABBRID0EPZAE" xlink:type="simple">G2</abbrev> basal segment about 2.8 times length of flagelliform distal segment (Fig. <xref ref-type="fig" rid="F3">3A</xref>).</p></tp:treatment-sec><tp:treatment-sec sec-type="variation" id="SECID0EXZAE"><title>Variation.</title><p>Adult specimens are usually much more brightly colored than juveniles. The terminal segment of the <abbrev xmlns:xlink="http://www.w3.org/1999/xlink" xlink:title="male first gonopod" id="ABBRID0E4ZAE" xlink:type="simple">G1</abbrev> may vary in proportionate length, while the angle at which it points varies from around 45–60 degrees.</p></tp:treatment-sec><tp:treatment-sec sec-type="etymology" id="SECID0EB1AE"><title>Etymology.</title><p>The species name, “<italic>calciatile</italic>”, means living on limestone, relating to its natural habitat.</p></tp:treatment-sec><tp:treatment-sec sec-type="Color" id="SECID0ER1AE"><title>Color.</title><p>Carapace is usually maroon to dark brown, while chelipeds and ambulatory legs are reddish to purplish in life (Fig. <xref ref-type="fig" rid="F1">1A</xref>).</p></tp:treatment-sec><tp:treatment-sec sec-type="ecology" id="SECID0E21AE"><title>Ecology.</title><p>This primarily aquatic species is found in the pools of limestone hill streams where they hide in crevices. Almost each pool was occupied by at least one crab at the type locality, which is a relatively high density of distribution. Its slender legs indicate that this species has good climbing abilities and mobility on land. These abilities are assumed to be advantageous in the volatile and short-lived nature of limestone hill streams, which may force them to intermittently find new water sources. No other potamids were observed at the type locality.</p></tp:treatment-sec></tp:taxon-treatment>
